# Supplementary material for: Genome-wide association study of frontotemporal dementia identifies a C9ORF72 haplotype with a median of 12-G4C2 repeats that predisposes to pathological repeat expansions
Source: Transl Psychiatry. 2021 Sep 2;11:451. doi: 10.1038/s41398-021-01577-3 (PMC8413318; doi:10.1038/s41398-021-01577-3)
Supplement: Supplementary file 2 — Supplemenary tables [file 41398_2021_1577_MOESM2_ESM.xlsx]

## Sheet: Table S1
Study/cohort name	Total (N)	Cases (n)	Controls (n)	Parelsnoer (yes/no)	Discovery/replication	Short description study/cohort	Criteria controls	Criteria FTD	Reference for cohort description	Ethics statement and informed consent	Contact person	Number of authors	Acknowledgement
Longitudinal Aging Study Amsterdam (LASA)	1648/618	0	1648/618	no	Discovery/replication	LASA is an ongoing, population-based, cohort study of individuals 55 years and older living in Amsterdam, Zwolle and Oss in 1992. Trained interviewers collected data on cognitive, emotional, physical and social functioning during a home interview. Subsequently, all participants were invited for a medical intrview where further diagnostic examinations were done and blood samples were drawn. Follow…	Subjects were collected from the general Dutch population in three regions: Amsterdam, Zwolle and Oss.	Not applicable	Hoogendijk, E.O., Deeg, D.J.H., Poppelaars, J., van der Horst, M., Broese van Groenou, M.I., Comijs, H.C., Pasman, H.R.W., van Schoor, N.M., Suanet, B., Thomése, F., van Tilburg, T.G., Visser, M., & Huisman, M. (2016). The Longitudinal Aging Study Amsterdam: cohort update 2016 and major findings. European Journal of Epidemiology, 31, 927-945.	This study was approved by the Medical Ethics Committee of the VUmc. All subjects gave written informed consent.	NA	NA	LASA is largely supported by a grant from the Netherlands Ministry of Health, Welfare and Sports, Directorate of Long-Term Care. The authors are grateful to all LASA participants, the fieldwork team and all researchers for their ongoing commitment to the study.
Amsterdam Dementia Cohort (ADC)	1211	331	880	no	Discovery	The Amsterdam Dementia Cohort (ADC) is an ongoing study including patients who visit the memory clinic of the Alzheimer center of the VU University Medical Center. At baseline, all subjects underwent a diagnostic assessment including medical history taking, physical and neurological examination, neuropsychological investigation, standard laboratory tests of blood and cerebrospinal fluid, electroe…	Patients with subjective cognitive complaints but without formal deficits on neuropsychological assessment (i.e., did not fulfill criteria for mild cognitive impairment, dementia or a psychiatric diagnosis), were defined as individuals with subjective cognitive decline (SCD) and included in the current study as control subjects.	Neary D, et al., Neurology, 1998. 51: p. 1546-1554 and Rascovsky K, et al., Brain, 2011. 134: p. 2456-2477.	Van der Flier, W.M., and Scheltens, P. (2018). Amsterdam Dementia Cohort: Performing Research to Optimize Care. J Alzheimers Dis 62, 1091-1111.	The Medical Ethics Committee of the VUmc approved this study. All subjects gave written informed consent.	van der Flier	NA	Research of the Alzheimer center Amsterdam is part of the neurodegeneration research program of Amsterdam Neuroscience. The Alzheimer Center Amsterdam is supported by Stichting Alzheimer Nederland and Stichting VUmc fonds. The clinical database structure was developed with funding from Stichting Dioraphte. Genotyping of the Dutch case-control samples was performed in the context of EADB (European…
EMC_EPI	778	0	778	yes	Discovery	See Parelsnoer (NDZ)	See Parelsnoer (NDZ)	Not applicable	See Parelsnoer (NDZ)	See Parelsnoer (NDZ)	NA	NA	NA
100-Plus Study	430	0	430	no	Discovery	The 100-Plus Study is an on-going prospective cohort study of Dutch centenarians who self-reported to be cognitively healthy, their first-degree family members and their respective partners. Demographics, life history, medical history, genealogy, neuropsychological data and blood samples are collected. Centenarians are followed annually until death.	The 100-plus Study includes (1) Dutch-speaking centenarians who can (2) provide official evidence for being aged 100 years or older, (3) self-report to be cognitively healthy, which is confirmed by an informant (i.e. a child or close relation), (4) consent to donation of a blood sample and (5) consent to (at least) two home-visits from a researcher, which includes an interview and neuropsychologi…	Not applicable	Holstege, H., Beker, N., Dijkstra, T., Pieterse, K., Wemmenhove, E., Schouten, K., Thiessens, L., Horsten, D., Rechtuijt, S., Sikkes, S., et al. (2018). The 100-plus Study of cognitively healthy centenarians: rationale, design and cohort description. Eur J Epidemiol.	The local Medical Ethical Committee has approved the 100-plus Study (registration number: 2016.440). All procedures performed in studies involving human participants were in accordance with the ethical standards of the institutional and/or national research committee and with the 1964 Helsinki declaration and its later amendments or comparable ethical standards. Informed consent was obtained from…	Holstege	NA	We are grateful for the collaborative efforts of all participating centenarians and their family members and/or relations. This work was supported by Stichting Alzheimer Nederland (WE09.2014-03), Stichting Diorapthe, horstingstuit foundation, Memorabel (ZonMW projectnumber 733050814) and Stichting VUmc Fonds. Genotyping of the 100-Plus Study was performed in the context of EADB (European Alzheime…
EMIF-AD PreclinAD study	173	0	173	no	Discovery	The main aim of the EMIF-AD PreclinAD study was to indentify new risk factors and diagnostic markers for both amyloid pathology and cognitive decline in cognitively normal subjects with or without amyloid pathology. Subjects were were included from the Manchester and Newcastle Age and Cognitive Performance Research Cohort and the Netherlands Twin Register.	NA	Not applicable	Konijnenberg, E., Carter, S. F., Ten Kate, M., Den Braber, A., Tomassen, J., Amadi, C., ... & Demuru, M. (2018). The EMIF-AD PreclinAD study: study design and baseline cohort overview. Alzheimer's research & therapy, 10(1), 75.	The National Research Ethics Service Committee North West—Greater Manchester South performed ethical approval of the study in Manchester. The Medical Ethics Review Committee of the VU University Medical Center performed approval of the study in Amsterdam. Research was performed according to the principles of the Declaration of Helsinki and in accordance with the Medical Research Involving Human S…	NA	NA	NA
EMIF-AD 90+ Study	68	0	68	no	Discovery	The EMIF-AD 90+ study aimed to identify factors associated with resilience to cognitive impairment in the oldest-old. The study was conducted at the Amsterdam University Medical Center and at the University of Manchester.		Not applicable	Legdeur, N., Badissi, M., Carter, S. F., De Crom, S., Van De Kreeke, A., Vreeswijk, R., ... & Visser, P.J. (2018). Resilience to cognitive impairment in the oldest-old: design of the EMIF-AD 90+ study. BMC geriatrics, 18(1), 289.	The Medical Ethics Review Committee of the Amsterdam UMC approved the study in Amsterdam and the National Research Ethics Service Committee North West - Greater Manchester South performed approval of the study in Manchester. The study was carried out in accordance with the ethical conduct and juridical laws of the Declaration of Helsinki 64th WMA General Assembly, Fortaleza, Brazil, October 2013,…	NA	NA	NA
MUMC	61	0	61	yes	Discovery	See Parelsnoer (NDZ)	See Parelsnoer (NDZ)	Not applicable	See Parelsnoer (NDZ)	See Parelsnoer (NDZ)	NA	NA	NA
Netherlands Brain Bank (NBB)	37	0	37	no	Discovery	The NBB is non-profit organization that collects human brain tissue of individuals with a variety of neurological and psychiatric disorders, but also of individuals without these disorders, i.e., control subjects (https://brainbank.nl). Brain donors sign up to the NBB donor program during life. After the donor’s demise, the body is rapidly transported to VU university medical center (VUmc), where…	No significant pathology and no history of neurological disease.	Not applicable	Not applicable	The procedures of the NBB are in accordance with all national laws and regulations and respect human rights (the right to life, liberty and security of person). The NBB adheres to the standards for quality, safety and ethics for obtaining and handling of human tissue, as described in BrainNet Europe's Code of Conduct for brain banking. The NBB’s procedures have been approved by the ethics committ…	NA	NA	NA
Radboudt	36	1	35	yes	Discovery	See Parelsnoer (NDZ)	See Parelsnoer (NDZ)	Neary D, et al., Neurology, 1998. 51: p. 1546-1554	See Parelsnoer (NDZ)	See Parelsnoer (NDZ)	NA	NA	NA
LUMC	31	0	31	yes	Discovery	See Parelsnoer (NDZ)	See Parelsnoer (NDZ)	Not applicable	See Parelsnoer (NDZ)	See Parelsnoer (NDZ)	NA	NA	NA
EMC_AKC	29	15	14	yes	Discovery	See Parelsnoer (NDZ)	See Parelsnoer (NDZ)	Neary D, et al., Neurology, 1998. 51: p. 1546-1554	See Parelsnoer (NDZ)	See Parelsnoer (NDZ)	NA	NA	NA
UMCG	28	1	27	yes	Discovery	See Parelsnoer (NDZ)	See Parelsnoer (NDZ)	Neary D, et al., Neurology, 1998. 51: p. 1546-1554	See Parelsnoer (NDZ)	See Parelsnoer (NDZ)	NA	NA	NA
UMC Utrecht	19	1	18	yes	Discovery	See Parelsnoer (NDZ)	See Parelsnoer (NDZ)	Neary D, et al., Neurology, 1998. 51: p. 1546-1554	See Parelsnoer (NDZ)	See Parelsnoer (NDZ)	NA	NA	NA
AMC	14	5	9	yes	Discovery	See Parelsnoer (NDZ)	See Parelsnoer (NDZ)	Neary D, et al., Neurology, 1998. 51: p. 1546-1554	See Parelsnoer (NDZ)	See Parelsnoer (NDZ)	NA	NA	NA
Parelsnoer (NDZ)	1704	23	1681	yes	Discovery	The Parelsnoer Institute is a collaboration of all eight UMCs in the Netherlands (University of Maastricht, Amsterdam (Free University and Amsterdam Medical Center), Rotterdam, Leiden, Groningen, Utrecht, and Nijmegen), and is jointly financed by the Dutch government and the eight Dutch UMCs. The Pearl “Neurodegenerative diseases” is a prospective, multi-center cohort study, focusing on tertiary …	In order to include the whole cognitive spectrum from subjective cognitive complaints to dementia, broad inclusion criteria were chosen. Inclusion criteria included patients referred to a memory clinic for the evaluation of cognitive problems, with a clinical dementia rating scale (CDR) score ≤ 1, and a MMSE ≥ 20. Exclusion criteria were: Normal Pressure Hydrocephalus, Morbus Huntington, recent T…	Neary D, et al., Neurology, 1998. 51: p. 1546-1554	Aalten, P., Ramakers, I. H., Biessels, G. J., de Deyn, P. P., Koek, H. L., OldeRikkert, M. G., ... & van der Flier, W. M. (2014). The Dutch Parelsnoer Institute-Neurodegenerative diseases; methods, design and baseline results. BMC neurology, 14(1), 1-8.	This study was approved by the Medical Ethics Committee of the VUmc. All subjects gave written informed consent.			The work described in this study was carried out in the context of the Parelsnoer Institute (PSI). PSI was part of and funded by the Dutch Federation of University Medical Centers and has received initial funding from the Dutch Government (from 2007-2011). Since 2020, this work was carried out in the context of Parelsnoer clinical biobanks at Health-RI (https://www.health-ri.nl/initiatives/parels…

## Sheet: Table S2
	Controls	FTD (all)	bvFTD	SD	PNFA	FTD-MND	Control-FTD comparison
N	4209	354	194	74	25	18	NA
Female (%)	2191 (52.1)	144 (40.7)	81 (41.8)	27 (36.5)	12 (48)	9 (50)	4.96e-05
Age at first visit (SD)	66.6 (19.4)	63 (8.1)	61.8 (8.6)	63.6 (6.5)	69.2 (7.4)	62.1 (5.2)	7.76e-10

## Sheet: Table S3
trait	marker	ref/alt	% alt FTD/controls	total N	OR	Beta	Se	P
FTD	rs147211831	C/A	0.032/0.009	4509	5.04	1.62	0.28	1.1e-08
bvFTD	rs147211831	C/A	0.034/0.009	4349	5.36	1.68	0.34	1.1e-06
SD	rs147211831	C/A	0.015/0.009	4229	1.92	0.65	0.81	0.42
PNFA	rs147211831	C/A	0.034/0.009	4180	6.15	1.82	0.87	0.038
FTD-MND	rs147211831	C/A	0.079/0.009	4173	15.85	2.76	0.69	5.9e-05
FTD	rs117204439	T/C	0.039/0.015	4509	5.08	1.63	0.27	3.2e-09
bvFTD	rs117204439	T/C	0.042/0.015	4349	5.75	1.75	0.34	1.8e-07
SD	rs117204439	T/C	0.027/0.015	4229	3.06	1.12	0.65	0.085
PNFA	rs117204439	T/C	0.014/0.015	4180	1.1	0.1	1.68	0.95
FTD-MND	rs117204439	T/C	0.067/0.015	4173	11.61	2.45	0.8	0.0023

## Sheet: Table S4
trait	marker	ref/alt	% alt FTD/controls	Ncase	Ncontrol	OR	Beta	Se	p
FTD	rs147211831	C/A	0.031/0.011	281	618	3.95[1.74-9.00]	1.37	0.42	0.00105
bvFTD	rs147211831	C/A	0.032/0.011	187	618	3.98[1.65-9.63]	1.38	0.45	0.00213
SD	rs147211831	C/A	0.031/0.011	43	618	3.81[0.88-16.43]	1.34	0.75	0.07
PNFA	rs147211831	C/A	0.011/0.011	28	618	0.98[0.05-19.48]	-0.02	1.52	0.99
FTD-MND	rs147211831	C/A	0.047/0.011	19	618	6.16[1.09-34.95]	1.82	0.89	0.04
FTD	rs117204439	T/C	0.036/0.015	281	618	3.21[1.53-6.73]	1.17	0.38	0.00204
bvFTD	rs117204439	T/C	0.043/0.015	187	618	4.13[1.89-9.01]	1.42	0.4	0.000378
SD	rs117204439	T/C	0.017/0.015	43	618	1.19[0.17-8.55]	0.17	1.01	0.86
PNFA	rs117204439	T/C	0.001/0.015	28	618	0.00[0.00-1624666003177492.75]	-33.29	34.85	0.34
FTD-MND	rs117204439	T/C	0.062/0.015	19	618	6.26[1.34-29.23]	1.83	0.79	0.02

## Sheet: Table_S5
					Meta-analysis
SNP	Chr	Bp	Closest gene	ref/alt	OR	Beta	SE	P
rs147211831	9	27436084	C9ORF72	C/A	4.62	1.53	0.23	5.24×10-11
rs117204439	9	27607973	C9ORF72	T/C	4.22	1.44	0.22	5.61×10-11

## Sheet: Table S6
Gene	SNP	Bp	P	Se	Chr	N	Beta	ref	alt	alt %	Trait
C9ORF72	rs147211831	27436084	2.30887e-15	0.0676	9	80610	0.6253	A	C	0.0163	Amyotrophic lateral sclerosis
C9ORF72	rs117204439	27607973	3.08319e-09	0.0612	9	80610	0.4645	C	T	0.0238	Amyotrophic lateral sclerosis

## Sheet: Table S7
	All	Dementia other	DLB	FTD	MCI	Neurology other	Possible AD	PPA	Probable AD	Psychiatric diagnosis	SCD	Diagnosis postponed	Vascular dementia
N (%)	1200 (100%)	48 (4.00%)	53 (4.42%)	300 (25.0%)	85 (7.08%)	11 (0.917%)	13 (1.08%)	9 (0.750%)	389 (32.4%)	29 (2.42%)	229 (19.1%)	10 (0.833%)	24 (2.00%)
Female (%)	488 (40.8%)	18 (37.5%)	7 (13.2%)	122 (40.9%)	23 (27.1%)	4 (36.4%)	6 (46.2%)	4 (57.1%)	205 (52.7%)	7 (24.1%)	83 (36.2%)	2 (20.0%)	7 (29.2%)
Age at first visit (SD)	63.8 (9)	65.6 (8.3)	66.8 (7)	63.2 (8.3)	66.7 (7.1)	60.6 (9.3)	69.5 (6.3)	70.6 (5.1)	64.9 (7.9)	59.2 (8.4)	60.1 (9.5)	64.2 (8.2)	68.7 (6.3)

## Sheet: Table S8
	All haplotypes N=2352	Ancestral haplotype N=1743	Founder haplotype N=535	Risk haplotype N=60	Ancestral haplotype with risk allele N=14	P	Group comparisons
C9ORF72 expansion carrier n (% yes)	25 (1.1%)	0 (0%)	12 (2.2%)	13 (21.7%)	0 (0%)	7.70e-58	Risk>Founder>Ancestral, Ancestral risk
	All haplotypes N=2327	Ancestral haplotype N=1743	Founder haplotype N=523	Risk haplotype N=47	Ancestral haplotype with risk allele N=14	P	Group comparisons
C9ORF72 repeat lengths median (IQR)	3 (2-6.5)	2 (2-5)	8 (8-10)	12 (10-14)	2 (2-5)	1.88e-261	Risk>Founder>Ancestral, Ancestral risk

## Sheet: Table S9
	All "unsure" haplotypes N=48	Ancestral (non-founder) haplotype N=8	Founder haplotype N=40	P	Group comparisons
C9ORF72 repeat lengths median (IQR)	8 (8-14.75)	5 (2-7)	11 (8-15.5)	0.00103	Founder>Ancestral
C9ORF72 expansion carrier n (% yes)	6 (12.5%)	1 (12.5%)	5 (12.5%)	1	NA
